# Supplementary material for: Chromosome-level genome assembly of Nemipterus japonicus based on PacBio sequencing and Hi-C technology
Source: Sci Data. 2026 Jan 6;13:218. doi: 10.1038/s41597-025-06536-x (PMC12891683; doi:10.1038/s41597-025-06536-x)
Supplement: Supplementary file 1 — Supplementary Table S1. [file 41597_2025_6536_MOESM1_ESM.xlsx]

## Sheet: Sheet1
Group 1 (1 KEGG pathways, P<0.05)
(Nemipterus japonicus, Amphiprion ocellaris and Pundamilia nyererei) vs (Megalobrama amblycephala, Acanthopagrus schlegelii, Protosalanx hyalocranius and Clupea harengus)
KEGG Pathways	P-value	Genes
Riboflavin metabolism	0.000423982	ACP5
Group 2 (Top 15 KEGG pathways, P<0.05)
(Nemipterus japonicus, Acanthopagrus latus, Perca flavescens, Larimichthys crocea and Tachysurus fulvidraco) vs (Megalobrama amblycephala, Acanthopagrus schlegelii, Protosalanx hyalocranius and Clupea harengus)
KEGG Pathways	P-value	Genes
Measles	5.88e-05	CDK2
Th1 and Th2 cell differentiation	0.000403	RUNX3
FoxO signaling pathway	0.00245	CDK2
DNA replication	0.00118	PRIM2
Pathways in cancer	0.00277	EGLN3, CDK2
Hepatitis B	0.00302	CDK2
Hepatitis C	0.00294	CDK2
PI3K-Akt signaling pathway	0.00421	CDK2
Epstein-Barr virus infection	0.00442	CDK2, RUNX3
p53 signaling pathway	0.00741	CDK2
Human T-cell leukemia virus 1 infection	0.00714	CDK2
Regulation of actin cytoskeleton	0.00935	PPP1R12B, EVL
Proteoglycans in cancer	0.00895	PPP1R12B
Renal cell carcinoma	0.00986	EGLN3
Progesterone-mediated oocyte maturation	0.0113	CDK2
Group 3 (5 KEGG pathways, P<0.05)
(Nemipterus japonicus) vs (Acanthopagrus latus, Perca flavescens, Larimichthys crocea, Tachysurus fulvidraco and Sinocyclocheilus grahami)
KEGG Pathways	P-value	Genes
Cytokine-cytokine receptor interaction	6.40×10-6	TNFSF12, IL6ST, CD40, RELT, NODAL2A, NTF7, IL13RA2, IL1R2, IL17C, NGFR, EDA, IFNAR1A, IL12RB2, IL17F, GDF5, CD4, IL1RAP, TNFRSF6B, IL17RB, IL12B, IL10RA, GHR, IL1R1, INHA, DVR1, GDF2
Base excision repair	8.20×10-6	NTHL1, PARP4, PARP2, POLE, PARP1, XRCC1, POLD3, SMUG1, LIG1
Fanconi anemia pathway	4.68×10-6	PMS2, POLH, FANCI, MUS81, REV1, TOP3A, BRIP1, RMI1, FANCB, BRCA1
Homologous recombination	4.99×10-6	RAD54B, RAD52, MUS81, NBN, RAD51D, POLD3, TOP3A, BRIP1, SSBP1, BRCA1
Ribosome biogenesis in eukaryotes	8.97×10-5	SBDS, UTP14A, RIOK1, NOP58, NOL6, REXO1, MDN1, WDR75, GNL3, WDR3, MPHOSPH10, RCL1, POP1
Group 4 (Top 15 KEGG pathways, P<0.05)
(Nemipterus japonicus, Danio rerio, Pundamilia nyererei, Amphiprion ocellaris and Perca flavescens) vs (Epinephelus akaara, Sinocyclocheilus grahami, Scatophagus argus and Channa argus)
KEGG Pathways	P-value	Genes
Cytokine-cytokine receptor interaction	1.32×10-6	IL17RB, XCR1, LIFR
Apoptosis	0.00163954	PIPK1, FOS
Peroxisome	0.00146692	HMGCLL1, DECR2
Butanoate metabolism	0.00116932	HMGCLL1
Viral protein interaction with cytokine and cytokine receptor	0.00109333	XCR1
Non-homologous end-joining	0.000761908	MRE11
Thyroid hormone synthesis	0.00151277	GPX6, ATNB233
IL-17 signaling pathway	0.00165569	IL17RB, FOS
MAPK signaling pathway	0.00391817	FOS, MAPT, FGF12
Homologous recombination	0.00361918	MRE11
Proximal tubule bicarbonate reclamation	0.00381444	ATNB233
Th17 cell differentiation	0.00405523	FOS
Toll-like receptor signaling pathway	0.00269116	PIPK1, FOS
Human immunodeficiency virus 1 infection	0.00325927	PIPK1, FOS
Necroptosis	0.00666204	PIPK1
Group 5 (13 KEGG pathways, P<0.05)
(Nemipterus japonicus, Danio rerio and Tachysurus fulvidraco) vs (Amphiprion ocellaris, Perca flavescens, Chelmon rostratus, Acanthopagrus schlegelii and Pundamilia nyererei)
KEGG Pathways	P-value	Genes
Gap junction	0.0112717	PDGFD
p53 signaling pathway	0.00537297	GORAB
Ubiquitin mediated proteolysis	0.0140651	FANCL
MAPK signaling pathway	0.0138969	PDGFD, MAPT
Fanconi anemia pathway	0.00161465	FANCL
Melanoma	0.00848247	PDGFD
Prostate cancer	0.0135522	PDGFD
EGFR tyrosine kinase inhibitor resistance	0.00848247	PDGFD
Choline metabolism in cancer	0.014762	PDGFD
Parkinson disease	0.00458077	MAPT
Apoptosis	0.02512	CASP2
Phospholipase D signaling pathway	0.0309045	PDGFD
Pathways of neurodegeneration - multiple diseases	0.0297405	MAPT
Group 6 (1 KEGG pathways, P<0.05)
(Nemipterus japonicus, Acanthopagrus latus, Sparus aurata and Acanthopagrus schlegelii) vs (Channa argus, Gadus morhua, Larimichthys crocea, Epinephelus akaara and Scatophagus argus)
KEGG Pathways	P-value	Genes
Fanconi anemia pathway	2.34×10-5	PMS2, REV1, WDR48, ATRIP, TOP3A, BRIP1, RMI1, UBE2T, BRCA1
Group 7 (2 KEGG pathways, P<0.05)
(Nemipterus japonicus, Acanthopagrus latus and Acanthopagrus schlegelii) vs (Clupea harengus, Gadus morhua and Danio rerio)
KEGG Pathways	P-value	Genes
Fanconi anemia pathway	1.21×10-5	FANCI, FANCD2, SLX1A, CENPX, FANCL, RPA3, ATRIP, RMI1, FANCB, UBE2T
Ribosome biogenesis in eukaryotes	3.90×10-5	UTP14A, FCF1, UTP15, NOP58, WDR36, XRN1, MDN1, REXO2, IMP3, WDR75, RCL1, MPHOSPH10, WDR43
Group 8 (4 KEGG pathways, P<0.05)
(Nemipterus japonicus) vs (Acanthopagrus latus, Acanthopagrus schlegelii and Sparus aurata)
KEGG Pathways	P-value	Genes
Homologous recombination	1.74×10-7	RAD52, EME1, NBN, RAD51D, XRCC3, BARD1, TOP3A, BRIP1, SSBP1, BRCA1
Cytokine-cytokine receptor interaction	1.63×10-6	IL1B, LEPR, RELT, BTF3, NODAL2A, IL13RA2, AMHR2, CXCR4, EDA, PRLR, GDF5, CD4, CCR7, CXCR3, IL17RB, IL12B, IL17RC, GHR, CD40, OSMR
Fanconi anemia pathway	5.74×10-6	SLX4, PMS2, EME1, POLK, BRIP1, TOP3A, FANCB, BRCA1
Mismatch repair	2.67×10-4	EXO1, RFC2, MLH3, PMS2, SSBP1
